# Supplementary material for: EVI2B Is a New Prognostic Biomarker in Metastatic Melanoma with IFNgamma Associated Immune Infiltration
Source: Cancers (Basel). 2021 Aug 15;13(16):4110. doi: 10.3390/cancers13164110 (PMC8391972; doi:10.3390/cancers13164110)
Supplement: Supplementary file 1 [file cancers-13-04110-s001.zip]

Archive with 1 entries (1 files):
- cancers-1317238-supplementary.pdf
